# Supplementary material for: Mutation Analysis of 2009 Pandemic Influenza A(H1N1) Viruses Collected in Japan during the Peak Phase of the Pandemic
Source: PLoS One. 2011 Apr 29;6(4):e18956. doi: 10.1371/journal.pone.0018956 (PMC3084724; doi:10.1371/journal.pone.0018956)
Supplement: Table S1 — The hitherto reported 2008 A(H1N1) viruses that were used for philogenetic analyses in this study. (XLS) [file pone.0018956.s004.xls]

## Sheet: Sheet1
Virus name	GenBank accession number		Collection date		Cluster	Micro-clade (in Japan only)
	HA	NA
>>> Samples in Japan <<<
A/Fukuoka-C/1/2009(H1N1)	GQ287619	GQ287620	2009-06-07		cluster 1	MC10
A/Fukuoka-C/2/2009(H1N1)	GQ334330	GQ334332	2009-06-07		cluster 1	MC10
A/Fukuoka-C/3/2009(H1N1)	GQ334338	GQ334340	2009-06-07		cluster 1	MC10
A/Kagoshima/1/2009(H1N1)	GQ365436	GQ365438	2009-06-13		cluster 1	MC10
A/Kanagawa/140/2009(H1N1)	GU014794	GU014795	2009-06-18		cluster 1	unique
A/Narita/1/2009(H1N1)	GQ165814	GQ166204	2009-05-08		cluster 1	unique
A/Shizuoka-C/97/2009(H1N1)	GU014804	GU014805	2009-05-26		cluster 1	unique
A/Amagasaki/1/2009(H1N1)	GQ219574	GQ220730	2009-05-16		cluster 1.2	MC1
A/Amagasaki/2/2009(H1N1)	GQ219573	GQ220729	2009-05-16		cluster 1.2	MC1
A/Himeji/1/2009(H1N1)	GQ261272	GQ261273	2009-05-18		cluster 1.2	MC1
A/Hyogo/1/2009(H1N1)	GQ219575	GQ220731	2009-05-16		cluster 1.2	MC1
A/Hyogo/2/2009(H1N1)	GQ219576	GQ220732	2009-05-16		cluster 1.2	MC1
A/Kobe/1/2009(H1N1)	GQ219577	GQ220733	2009-05-16		cluster 1.2	MC1
A/Osaka-C/1/2009(H1N1)	GQ219580	GQ220736	2009-05-16		cluster 1.2	MC1
A/Osaka-C/2/2009(H1N1)	GQ219581	GQ220737	2009-05-16		cluster 1.2	MC1
A/Osaka/1/2009(H1N1)	GQ219578	GQ220734	2009-05-16		cluster 1.2	MC1
A/Osaka/180/2009(H1N1)	GQ365444	GQ365445	2009-05-29		cluster 1.2	MC1	*
A/Osaka/2/2009(H1N1)	GQ219579	GQ220735	2009-05-16		cluster 1.2	MC1
A/Sakai/1/2009(H1N1)	GQ267839	GQ261274	2009-05-21		cluster 1.2	MC1
A/Sakai/2/2009(H1N1)	GQ261275	GQ261276	2009-05-21		cluster 1.2	MC1
A/Shiga/2/2009(H1N1)	GQ287621	GQ287622	2009-05-19		cluster 1.2	MC1
A/Niigata/700/2009(H1N1)	GU014764	GU014765	2009-06-22		cluster 1.3	MC11
A/Utsunomiya/1/2009(H1N1)	GQ334355	GQ334357	2009-06-16		cluster 1.3	MC11
A/Utsunomiya/2/2009(H1N1)	GQ365455	GQ365457	2009-06-16		cluster 1.3	MC11
A/Niigata/690/2009(H1N1)	GU014798	GU014799	2009-06-15		cluster 1.3	unique
A/Shiga/1/2009(H1N1)	GQ261277	GQ261278	2009-05-22		cluster 1.3	unique
A/Shizuoka/793/2009(H1N1)	GU014802	GU014803	2009-06-15		cluster 1.3	unique
A/Tokushima/1/2009(H1N1)	GQ287625	GQ287626	2009-06-02		cluster 1.3	unique
A/Saitama/85/2009(H1N1)	GU014768	GU014769	2009-08-28		cluster 2	MC9
A/Hiroshima/216/2009(H1N1)	GU014784	GU014785	2009-06-30		cluster 2	MC8
A/Japan/PR1070/2009(H1N1)	CY050075	CY050077	2009-07-10		cluster 2	MC8
A/Hiroshima/201/2009(H1N1)	GU014750	GU014751	2009-06-17		cluster 2	MC7
A/Chiba-C/51/2009(H1N1)	GU014778	GU014779	2009-06-18		cluster 2	MC6
A/Yamaguchi/23/2009(H1N1)	GU014810	GU014811	2009-06-22		cluster 2	MC6
A/Aichi/202/2009(H1N1)	GU014774	GU014775	2009-06-16		cluster 2	MC5
A/Hiroshima/207/2009(H1N1)	GU014782	GU014783	2009-07-01		cluster 2	MC5
A/Hiroshima/220/2009(H1N1)	GU014786	GU014787	2009-07-03		cluster 2	MC5
A/Mie/52/2009(H1N1)	GU014754	GU014755	2009-07-21		cluster 2	MC5
A/Akita/1/2009(H1N1)	GQ365410	GQ365412	2009-06-11		cluster 2	MC4
A/Chiba-C/48/2009(H1N1)	GU014776	GU014777	2009-06-02		cluster 2	MC4
A/Iwate/1/2009(H1N1)	GQ365426	GQ365427	2009-06-09		cluster 2	MC4
A/Kanagawa/137/2009(H1N1)	GU014792	GU014793	2009-06-12		cluster 2	MC4
A/Shiga/3/2009(H1N1)	GQ287623	GQ287624	2009-06-06		cluster 2	MC4
A/Shizuoka/759/2009(H1N1)	GQ334346	GQ334348	2009-06-02		cluster 2	MC4
A/Yamaguchi/21/2009(H1N1)	GU014808	GU014809	2009-06-03		cluster 2	MC4
A/Yokohama/1/2009(H1N1)	GQ287627	GQ287628	2009-06-09		cluster 2	MC4
A/Iwate/2/2009(H1N1)	GQ365428	GQ365430	2009-06-18		cluster 2	MC3
A/Iwate/3/2009(H1N1)	GU014790	GU014791	2009-06-25		cluster 2	MC3	*
A/Tokushima/2/2009(H1N1)	GU014806	GU014807	2009-07-18		cluster 2	MC3	*
A/Sapporo/1/2009(H1N1)	GQ365446	GQ365448	2009-06-11		cluster 2	MC2
A/Fukushima/1/2009(H1N1)	GQ365418	GQ365420	2009-06-23		cluster 2	unique
A/Gifu-C/67/2009(H1N1)	GU014748	GU014749	2009-06-29		cluster 2	unique
A/Hiroshima/200/2009(H1N1)	GU014780	GU014781	2009-06-13		cluster 2	unique
A/Hiroshima/230/2009(H1N1)	GU014788	GU014789	2009-06-25		cluster 2	unique
A/Mie/41/2009(H1N1)	GU014752	GU014753	2009-07-11		cluster 2	unique
A/Niigata/717/2009(H1N1)	GU014800	GU014801	2009-06-23		cluster 2	unique
A/Niigata/749/2009(H1N1)	GU014766	GU014767	2009-07-07		cluster 2	unique
A/Wakayama/57/2009(H1N1)	GU014770	GU014771	2009-07-13		cluster 2	unique
A/Hokkaido/256/2009(H1N1)	AB576885	AB576884	2009-10-14		not applicable	not applicable	**
A/Nagasaki/HA-58/2009(H1N1)	AB536769	AB537490	2009-10-27		not applicable	not applicable	**
>>> Samples from other countries <<<
A/Bogota/0466N/2009(H1N1)	CY044147	CY044149	2009-06-25		cluster 2	not applicable
A/Canada-ON/RV1589/2009(H1N1)	GQ465678	GQ465701	2009-04-27		cluster 2	not applicable
A/Denmark/523/2009(H1N1)	CY043334	CY043336	2009-06-04		cluster 2	not applicable
A/Fuzhou/01/2009(H1N1)	GQ288372	GQ288374	2009-05-28		cluster 2	not applicable
A/Italy/85/2009(H1N1)	GQ351290	GQ351292	2009-06-14		cluster 2	not applicable
A/New York/3007/2009(H1N1)	CY040042	CY040044	2009-04-27		cluster 2	not applicable
A/New York/3166/2009(H1N1)	CY041050	CY041052	2009-04-26		cluster 2	not applicable
A/New York/3193/2009(H1N1)	CY041114	CY041116	2009-04-28		cluster 2	not applicable
A/New York/3237/2009(H1N1)	CY040709	CY040711	2009-04-28		cluster 2	not applicable
A/New York/3463/2009(H1N1)	CY041790	CY041792	2009-05-14		cluster 2	not applicable
A/New York/3468/2009(H1N1)	CY041798	CY041800	2009-05-17		cluster 2	not applicable
A/New York/3502/2009(H1N1)	CY043235	CY043237	2009-05-16		cluster 2	not applicable
A/New York/4290/2009(H1N1)	CY045069	CY045071	2009-06-19		cluster 2	not applicable
A/New York/4790/2009(H1N1)	CY051727	CY051729	2009-08-21		cluster 2	not applicable
A/Shanghai/37T/2009(H1N1)	GQ253492	GQ253495	2009-05-24		cluster 2	not applicable
A/Shanghai/71T/2009(H1N1)	GQ253498	GQ253504	2009-05-31		cluster 2	not applicable
A/Taiwan/T0724/2009(H1N1)	CY044196	CY044198	2009-05-19		cluster 2	not applicable
A/Taiwan/T1339/2009(H1N1)	CY044212	CY044214	2009-05-22		cluster 2	not applicable
* samples with NA-H275Y oseltamivir resistance
** samples not present in Shiino et al. study [17]
Table S1 - The hitherto reported 2008 A(H1N1) viruses that were used for philogenetic analyses in this study
