# Supplementary material for: Mutation Analysis of 2009 Pandemic Influenza A(H1N1) Viruses Collected in Japan during the Peak Phase of the Pandemic
Source: PLoS One. 2011 Apr 29;6(4):e18956. doi: 10.1371/journal.pone.0018956 (PMC3084724; doi:10.1371/journal.pone.0018956)
Supplement: Table S3 — The hitherto reported mino acid substitutions that discrimate clusters for the 2009 pandemic influenza A(H1N1) viruses. The nomenclature of the clusters follows the report of Shiino et al. [17]. Bold letters indicate the amino acid substitutions that were previously reported in the parcial sequences we analyzed in this study. (XLS) [file pone.0018956.s006.xls]

## Sheet: Sheet1
	Cluster numbering in Nelson et al. [13]	Cluster numbering in Fereidouni et al. [14]	Cluster numbering in Shiino et al. [17]										Samples collected in our study
				PB2	PB1	PA	HA	NP	NA	M	NS
	1 (earliest CA cases)					S224P*	S100P* A214T* V338I*						I
		1.1
			1
	2 (earliest MX and CA cases)					M581L*		T373I
		1.1
			1
	3
		1.1
			1
	4 (East Asia only)			V649I*	I667T			V100I	V106I		E63K
		1.2 (Japan)						V100I A381A
			1.2 (Osaka/Kobe outbreak)					cluster 2-like	unique cluster
	5							V100I*	V106I* N248D				not found
		1.3					L470L	V100I A381A	N248D
			1.3				cluster 2-like	cluster 2-like	cluster 2-like
	6						K2E Q310H*	V100I	N248D
		1.3					L470L	V100I A381A	N248D
			1.3				cluster 2-like	cluster 2-like	cluster 2-like
	7						S220T	V100I*	V106I N248D*		I123V		II
		2		K721K			S220T L470L	V100I A381A	N248D	Q164Q A200A	I123V
			2
	* substitution found in majority but not all of the samples
	Table S3 - The hitherto reported mino acid substitutions that discrimate clusters for the 2009 pandemic influenza A(H1N1) viruses. The nomenclature of the clusters follows the report of Shiino et al. [17]. Bold letters indicate the amino acid substitutions that were previously reported in the parcial sequences we analyzed in this study.
